# Supplementary material for: Quantifying the Detrimental Effects of Multiple Freeze/Thaw Cycles on Primary Human Lymphocyte Survival and Function
Source: Int J Mol Sci. 2022 Dec 30;24(1):634. doi: 10.3390/ijms24010634 (PMC9820337; doi:10.3390/ijms24010634)
Supplement: Supplementary file 1 [file ijms-24-00634-s001.zip]

Archive with 1 entries (1 files):
- ijms-2094332-SI.xlsx
