# Supplementary material for: Quantifying the Detrimental Effects of Multiple Freeze/Thaw Cycles on Primary Human Lymphocyte Survival and Function
Source: Int J Mol Sci. 2022 Dec 30;24(1):634. doi: 10.3390/ijms24010634 (PMC9820337; doi:10.3390/ijms24010634)
Supplement: Supplementary file 1 [file ijms-24-00634-s001.zip › ijms-2094332-SI.xlsx]

## Sheet: Table S1
Supplementary Table 1. Mean values of the immune traits assessed.
	Trait	Mean
		1st Thawing	2nd Thawing	3rd Thawing	Fresh Staining
	Live Lymphocyte %Lymphocyte	94.0576	87.4284	79.2688	ND
	B cell %Lymphocyte	6.24072	6.04345	7.18272	14.5049
	IgA+ %B cell	6.27793	6.30421	6.25349	6.99252
	IgD+ %B cell	76.7629	77.3009	77.5068	78.1832
	Naive %B cell	63.5694	62.7685	65.1043	59.5591
	Not Sw Memory %B cell	15.0193	16.4493	14.3209	20.2948
	IgD-CD27- %B cell	4.40875	3.82027	4.86681	4.27344
	Sw Memory %B cell	17.0025	16.962	15.7079	15.8727
	Transitional %B cell	4.60393	4.16653	3.99724	3.39885
	Mature %B cell	58.6821	61.4049	60.242	65.155
	Memory %B cell	34.1497	31.974	32.9458	30.1302
	IgD-CD38br %B cell	0.75261	0.69386	0.51589	0.50653
	IgD+CD38br %B cell	3.55648	3.39985	3.33452	3.94246
	IgD-CD38dim %B cell	9.86096	9.87107	9.45318	8.99144
	IgD+CD38dim %B cell	52.5178	53.4733	52.4392	53.9454
	IgD-CD38- %B cell	13.3702	12.8372	13.2092	13.2371
	IgD+CD38- %B cell	21.2697	21.0441	22.3252	20.6591
	T cell %Lymphocyte	77.7605	77.1267	77.2284	72.7478
	CD4+ %T cell	64.4712	63.3515	63.7804	61.8737
	CM CD4+ %CD4+	34.9825	35.2531	26.7551	34.5964
	Naive CD4+ %CD4+	43.4598	43.2459	45.1065	43.4285
	EM CD4+ %CD4+	20.0493	20.5185	25.0873	20.3389
	TD CD4+ %CD4+	1.50847	0.98252	3.05107	1.63617
	CD8e %T cell	35.5288	36.6485	36.2196	38.1263
	CM CD8e %CD8e	6.23678	7.62223	6.59986	8.24561
	Naive CD8e %CD8e	43.8529	42.515	40.1454	39.6437
	EM CD8e %CD8e	31.9729	32.8764	33.7411	31.2148
	TD CD8e %CD8e	17.9374	16.9864	19.5138	20.8958

## Sheet: Table S2
Supplementary Table 2. Effect of multiple thawing cycles on immunophenotypes. Fresh samples (F), thawing cycles (th). Significant P-values are in bold. P-values are from paired t-test and Wilcoxon Mann Whitney test.
	Trait name	Paired t-test			Wilcoxon Mann Whitney			Paired t-test		Wilcoxon Mann Whitney
		F vs 1st th	F vs 2nd th	F vs 3rd th	F vs 1st th	F vs 2nd th	F vs 3rd th	1st vs 2nd th	1st vs 3rd th	1st vs 2nd th	1st vs 3rd th
	Live Lymphocyte%Lymphocyte	ND	ND	ND	ND	ND	ND	4.82794e-05	2.69742e-09	4.33004e-05	1.08251e-05
	B cell %Lymphocyte	5.00352e-07	2.46271e-07	3.09293e-06	1.08251e-05	1.08251e-05	2.16502e-05	0.774134	0.221544	0.911797	0.14314
	IgA+ %B cell	0.614417	0.622617	0.584678	0.352681	0.435872	0.435872	0.985113	0.985679	0.911797	0.795936
	IgD+ %B cell	0.657593	0.779964	0.829332	0.684211	0.853428	0.853428	0.863495	0.811077	0.853428	0.684211
	Naive %B cell	0.614479	0.683662	0.480474	0.528849	0.739364	0.393048	0.915542	0.837821	0.911797	0.853428
	Not Sw Memory %B cell	0.405409	0.549114	0.343929	0.190316	0.352681	0.165494	0.807641	0.902493	0.528849	0.739364
	IgD-CD27- %B cell	0.857162	0.557577	0.444777	0.190316	1	0.105122	0.348291	0.464152	0.217563	0.435872
	Sw Memory %B cell	0.706744	0.715239	0.955124	0.684211	0.435872	0.853428	0.989362	0.665548	1	0.528849
	Transitional %B cell	0.257516	0.503478	0.55572	0.217563	0.435872	0.578742	0.701557	0.549793	0.435872	0.393048
	Mature %B cell	0.367552	0.575925	0.482068	0.435872	0.739364	0.630529	0.728034	0.846323	0.853428	0.911797
	Memory %B cell	0.565136	0.778898	0.679155	0.684211	0.970512	0.911797	0.777173	0.878567	0.911797	1
	IgD-CD38br %B cell	0.173375	0.252279	0.936034	0.217563	0.393048	0.853428	0.776171	0.185577	0.911797	0.217563
	IgD+CD38br %B cell	0.652121	0.542441	0.471566	0.853428	0.528849	0.528849	0.843741	0.76463	0.911797	0.481251
	IgD-CD38dim %B cell	0.568511	0.540559	0.758549	0.578742	0.435872	0.578742	0.994356	0.785898	1	0.739364
	IgD+CD38dim %B cell	0.823311	0.939481	0.810571	0.970512	0.853428	0.970512	0.885458	0.990619	0.970512	0.911797
	IgD-CD38- %B cell	0.968691	0.903123	0.993221	0.911797	0.970512	0.684211	0.863179	0.958491	0.795936	0.970512
	IgD+CD38- %B cell	0.874226	0.921797	0.664732	0.970512	0.911797	0.911797	0.960186	0.812413	0.970512	0.739364
	T cell %Lymphocyte	0.10116	0.152256	0.144977	0.0892096	0.123005	0.105122	0.81898	0.848299	0.684211	0.853428
	CD4+ %T cell	0.539607	0.727261	0.65499	0.528849	0.739364	0.630529	0.793475	0.872334	0.578742	0.739364
	CM CD4+ %CD4+	0.927532	0.862634	0.0651324	0.911797	0.911797	0.075256	0.953467	0.102421	0.853428	0.123005
	Naive CD4+ %CD4+	0.995348	0.974282	0.757436	1	0.970512	0.795936	0.96857	0.750802	1	0.684211
	EM CD4+ %CD4+	0.928369	0.958169	0.228692	0.853428	0.853428	0.314999	0.86366	0.135178	0.970512	0.247451
	TD CD4+ %CD4+	0.855302	0.306357	0.14453	0.911797	0.314999	0.0524259	0.230702	0.0726629	0.352681	0.0524259
	CD8e %T cell	0.539607	0.727261	0.65499	0.528849	0.739364	0.630529	0.793475	0.872334	0.578742	0.739364
	CM CD8e %CD8e	0.290969	0.761113	0.382143	0.393048	1	0.684211	0.416023	0.803416	0.435872	0.578742
	Naive CD8e %CD8e	0.536609	0.664172	0.93731	0.393048	0.481251	0.853428	0.847855	0.585189	0.739364	0.481251
	EM CD8e %CD8e	0.861416	0.692706	0.552674	0.970512	0.795936	0.684211	0.85398	0.720858	0.970512	0.630529
	TD CD8e %CD8e	0.60375	0.507261	0.813945	0.684211	0.393048	0.795936	0.852932	0.759334	0.795936	0.853428

## Sheet: Table S3
Supplementary Table 3. Effect of multiple thawing cycles on lymphocyte proliferation. P-values from the paired t-test and Wilcoxon Mann Whitney test are indicated.
		Proliferating Lymphocytes %Lymphocytes	Paired t-test		Wilcoxon Mann Whitney
		Mean	1th vs 2nd th	1th vs 3rd th	1th vs 2nd th	1th vs 3rd th
	1st Thawing	63.0696	0.00789744	1.68668e-05	0.00185109	8.22707e-05
	2nd Thawing	47.9557
	3rd Thawing	39.0828

## Sheet: Table S4
Supplementary Table 4. Mean levels of cytokine production after multiple freezing cycles. From left to right are indicated: the name of the cytokine measured, the mean concentration (pg/mL) of each cytokine at basal level and after stimulation, the average difference in cytokine concentration between stimulated and basal conditions.
Cytokine	Basal			Stimulated			Difference Stimulated-Basal
	1st th	2nd th	3rd th	1st th	2nd th	3rd th	1st th	2nd th	3rd th
IL-1 beta	6.62429	15.5925	20.59	31.72	24.355	31.4114	25.0957	8.7625	10.8214
IL-10	13.7211	7.27667	9.48889	962.676	653.318	486.894	948.954	646.041	477.406
IL-6	622.446	865.359	599.919	3515	2361.77	1651.54	2892.55	1496.41	1051.62
GM-CSF	15.1556	8.20333	17.3889	1064.95	1028.36	907.648	1049.8	1020.16	890.259
IL-5	2.87222	2.14111	2.94889	146.978	165.466	150.459	144.106	163.324	147.51
IFN-gamma	37.0178	10.5578	75.5033	562.059	508.297	531.916	525.041	497.739	456.412
TNF-alpha	19.2411	13.8144	17.14	1284.26	1167.61	1437.01	1265.02	1153.79	1419.87
IL-2	22.1867	8.25778	9.56444	6324.17	6297.83	6408.61	6301.98	6289.57	6399.04
IL-4	1.42889	1.01778	2.29556	175.036	188.743	178.296	173.607	187.726	176
IL-8	3940.69	6307.99	6947.18	10455.7	10199.7	9107.49	6515.05	3891.72	2160.32

## Sheet: Table S5
Supplementary Table 5. Effect of multiple freezing cycles on cytokine production. Significant P-values are in bold. P-values are from paired t-test and Wilcoxon Mann Whitney test.
Cytokine	Paired t-test					Wilcoxon Mann Whithney
	Basal vs Stimulated			Difference Stimulated-Basal		Basal vs Stimulated			Difference Stimulated-Basal
	1st th	2nd th	3rd th	1st vs 2nd th	1st vs 3rd th	1st th	2nd th	3rd th	1st vs 2nd th	1st vs 3rd th
IL-1 beta	0.176183	0.479202	0.669455	0.28988	0.388474	0.222419	0.489428	0.222419	0.866511	0.901515
IL-10	0.000347311	0.000936389	0.000690396	0.262767	0.0622013	4.11353e-05	4.11353e-05	4.11353e-05	0.436281	0.0770053
IL-6	0.0715923	0.0194479	0.00225668	0.303055	0.206745	0.0503085	0.0625257	0.0281274	0.396892	0.164918
GM-CSF	4.98103e-09	3.14108e-07	1.07021e-05	0.848296	0.349457	4.11353e-05	4.11353e-05	8.22707e-05	0.863307	0.489428
IL-5	0.0133779	0.01579	0.00136119	0.811725	0.958269	4.11353e-05	4.11353e-05	4.11353e-05	0.666475	0.436281
IFN-gamma	3.41734e-07	3.51818e-07	0.0014788	0.744726	0.540299	4.11353e-05	4.11353e-05	0.000493624	0.931427	0.297326
TNF-alpha	2.81526e-05	4.68753e-05	0.0118404	0.716221	0.778312	4.11353e-05	4.11353e-05	4.11353e-05	0.489428	0.604813
IL-2	9.98162e-05	5.6478e-05	0.000761327	0.994224	0.961329	4.11353e-05	4.11353e-05	4.11353e-05	0.796174	1
IL-4	0.0083167	0.0129453	0.00177429	0.875662	0.974881	4.11353e-05	4.11353e-05	4.11353e-05	1	0.436281
IL-8	0.0649873	0.470127	0.718083	0.3331	0.0811833	0.297326	0.604813	0.863307	0.317599	0.137529

## Sheet: Table S6
Supplementary Table S6. Antibodies used for immunophenotyping and proliferation assay.
	Fluorochrome	Ab	Clone	Company	Panel	Catalog
	APC	CD19	SJ25C1	BD	B-T lymphocyte	345791
	PeCy7	CD4	SK3	BD	B-T lymphocyte	557852
	PE-CF594	IgD	IA6-2	BD	B-T lymphocyte	562540
	APC-H7	CD3	SK7	BD	B-T lymphocyte	560176
	V450	CD45RA	HI100	BD	B-T lymphocyte	560362
	BV711	CD38	HIT2	BD	B-T lymphocyte	563965
	BV650	CD24	ML5	BD	B-T lymphocyte	563720
	BV605	CCR7	2-L1-A	BD	B-T lymphocyte	566754
	FITC	IgA	polyclonal	Dako	B-T lymphocyte	FO188
	VioGreen	CD27	MT271	Miltenyi	B-T lymphocyte	130-106-801
		7-AAD		Miltenyi	B-T lymphocyte/Proliferation Assay	130-128-022
	VioBlue	CD45		Miltenyi	Proliferation Assay	130-092-880
		CFSE		BD	Proliferation Assay	565082
